# Supplementary material for: Micropatterned Poly(3,4-ethylenedioxythiophene) Thin Films with Improved Color-Switching Rates and Coloration Efficiency
Source: Polymers (Basel). 2022 Jul 21;14(14):2951. doi: 10.3390/polym14142951 (PMC9320408; doi:10.3390/polym14142951)
Supplement: Supplementary file 1 [file polymers-14-02951-s001.zip]

Archive with 1 entries (1 files):
- polymers-1787379-supplementary.pdf
